# Supplementary material for: Real-World Administration Practices of Sapropterin in Paediatric and Adults with Phenylketonuria: Results from a United Kingdom Cross-Sectional Survey
Source: Nutrients. 2026 Jun 24;18(13):2057. doi: 10.3390/nu18132057 (PMC13364289; doi:10.3390/nu18132057)
Supplement: Supplementary file 1 [file nutrients-18-02057-s001.zip]

Archive with 1 entries (1 files):
- nutrients-4358757-supplementary.pdf
